# Supplementary material for: Taxonomic and Functional Comparative Metagenomics of Peruvian Salterns: Insights into Microbial Communities and Aminotransferase Potential
Source: Microorganisms. 2026 Jul 22;14(7):1595. doi: 10.3390/microorganisms14071595 (PMC13413810; doi:10.3390/microorganisms14071595)
Supplement: Supplementary file 1 [file microorganisms-14-01595-s001.zip]

Archive with 1 entries (1 files):
- microorganisms-4426320-supplementary.pdf
